# Supplementary material for: Identification and Analysis of the Acetylated Status of Poplar Proteins Reveals Analogous N-Terminal Protein Processing Mechanisms with Other Eukaryotes
Source: PLoS One. 2013 Mar 11;8(3):e58681. doi: 10.1371/journal.pone.0058681 (PMC3594182; doi:10.1371/journal.pone.0058681)
Supplement: File S2 — The detailed information for these identified Nα-acetylated peptides in poplar. (XLS) [file pone.0058681.s006.xls]

## Sheet: Sheet1
Supplemental Table S1 The detailed information for these identified Nα-acetylated peptides in poplar
Corresponding Acetyl-protein Numbers	JGI code	Refseq Protein ID	Description	Corresponding Acetyl-site Numbers	Acetyl-peptide Number	Peptide number	Peptide sequence	Phospho(ST)	Position of Acetylation site in the protein N-terminus	Observed	Mr(expt)	Mr(calc)	Delta	Miss	Score	Expect	Rank
Group (i): NME-independent Nα-acetylation group
2	644907;834837	XP_002301543.1; XP_002320949.1	s-adenosylmethionine synthetase 2	1	Acetyl-peptide1	1	METFLFTSESVNEGHPDKLCDQISDAVLDACLEQDPDSK		1	1121.51	4482.01	4481.98	0.03	1	80	2.3e-005	1
1	729359	XP_002319463.1	s-adenosylmethionine synthetase 4	1	Acetyl-peptide2	2	METFLFTSESVNEGHPDKLCDQVSDAILDACLEQDPDSK		1	1121.51	4482.00	4481.98	0.01	1	59	0.0028	1
1	727847	XP_002316736.1	NAD(P)-binding Rossmann-fold-containing protein	1	Acetyl-peptide3	3	MESGNEITEEAKENVNQK		1	1046.48	2090.95	2090.94	0.01	1	50	0.011	1
1	711545	XP_002301809.1	Rotamase FKBP 1	1	Acetyl-peptide4	4	MEEDFELPTGDEMMMNNGDQLDLPDEGPMLK		1	1195.18	3582.52	3582.49	0.04	0	81	1.7e-005	1
1	742325	XP_002328616.1	putative PR-10 type pathogenesis-related proteins	1	Acetyl-peptide5	5.1	MEVLTFTEEFSSPAAAK		1	950.46	1898.91	1898.90	0.01	0	100	9e-008	1
						5.2	MEVLTFTEEFSSPAAAKR		1	1028.51	2055.00	2055.00	0.01	1	132	6.2e-011	1
1	552891	XP_002302922.1	1-aminocyclopropane-1-carboxylate oxidase-1	1	Acetyl-peptide6	6	MEVMASNAASSFDPEDGSNYDNANEVK		1	978.74	2933.20	2933.20	0.01	0	54	0.0059	1
1	584641	XP_002331268.1	cAMP-regulated phosphoprotein 19-related protein	1	Acetyl-peptide7	7	MEDNKQDQVDGNLSEDK		1	1003.94	2005.86	2005.85	0.01	1	84	3.9e-006	1
1	657667	XP_002311836.1	auxin/aluminum-responsive protein, putative	1	Acetyl-peptide8	8.1	MLGVFSSAIVSPPDELVAAGSRTPSPK	Yes	1	945.81	2834.40	2834.39	0.00	1	130	1.4e-010	1
						8.2	MLGVFSSAIVSPPDELVAAGSRTPSPK	Yes	1	951.14	2850.39	2850.39	0.00	1	63	0.00076	1
1	814125	XP_002314449.1	HSBP (heat shock factor binding protein)	1	Acetyl-peptide9	9	MDGHDADDAKKSTADMTAFVQNLLQQMQSR		1	849.38	3393.49	3393.54	-0.05	2	88	3.1e-006	1
1	794816	XP_002338396.1	polyphenol oxidase	1	Acetyl-peptide10	10	MGNFYSAGRDPIFYCHHSNVDR		1	895.82	2684.43	2684.16	0.26	1	85	1.3e-006	1
Group (ii): NME-dependent Nα-acetylation group
1	557663	XP_002313984.1	Ran-binding protein 1-c	1	Acetyl-peptide11	11	ASTEPEHEHREDEEAPAGEDEDTGAQVAPIVK		2	1162.53	3484.57	3484.55	0.02	1	130	2e-010	1
1	173568	XP_002298487.1	Ran-binding protein 1-b	1	Acetyl-peptide12	12	ASTEPEHQHREDEEAPAGDDEDTGAQVAPIVK		2	868.39	3469.52	3469.55	-0.03	1	104	7.2e-008	1
1	568329	XP_002316672.1	adenine nucleotide alpha hydrolases-like protein	1	Acetyl-peptide13	13.1	ASSPSPKKNPPTESAVVVQVQPPSPR	Yes	2	962.80	2885.38	2885.37	0.01	2	87	3.2e-006	1
						13.2	ASSPSPKKNPPTESAVVVQVQPPSPR	Yes	2	936.14	2805.41	2805.41	0.01	2	(58)	0.0022	1
						13.3	ASSPSPKKNPPTESAVVVQVQPPSPR	Yes	2	962.80	2885.37	2885.37	0.00	2	83	8.2e-006	1
						13.4	ASSPSPKKNPPTESAVVVQVQPPSPR	Yes	2	962.80	2885.38	2885.37	0.01	2	65	0.00051	1
1	815719	XP_002298802.1	L-galactose dehydrogenase	1	Acetyl-peptide14	14	ASPPHPNLELRPLGNTGLK		2	711.70	2132.06	2132.08	-0.01	0	78	1.8e-005	1
1	836295	XP_002326641.1	peroxin 19-1	1	Acetyl-peptide15	15	ADQHDDLEQLLDSAVDDFQTLNLAPASQR		2	1089.86	3266.55	3266.53	0.02	0	127	3.3e-010	1
1	817164	XP_002304276.1	peroxin 19-1	1	Acetyl-peptide16	16	ADQHDDLEQLLDSALDDFQNLNLAPASQR		2	1098.86	3293.55	3293.54	0.01	0	161	1.4e-013	1
1	561044	XP_002309211.1	NMT1 (protein N-myristoyltransferase 1)	1	Acetyl-peptide17	17.1	ADNNNNSLPGSSKDNPDHDSETNPVSK		2	965.76	2894.27	2894.26	0.01	1	91	1.4e-006	1
						17.2	ADNNNNSLPGSSKDNPDHDSETNPVSKENSSLSTIVRR		2	828.39	4136.89	4136.92	-0.03	3	78	3.2e-005	1
1	247052	XP_002320523.1	nuclear transcription factor Y subunit B-3	1	Acetyl-peptide18	18.1	ADSDNESGGHNAVSELSAKEQDRFLPIANVSR	Yes	2	884.65	3534.59	3534.60	-0.01	2	198	3.2e-017	1
	247052					18.2	ADSDNESGGHNAVSELSAK		2	1045.40	2088.78	2088.77	0.01	0	126	2.6e-010	1
	247052					18.3	ADSDNESGGHNAVSELSAKEQDRFLPIANVSR	Yes	2	904.65	3614.56	3614.57	-0.01	2	(115)	6.8e-009	1
1	832542	XP_002312089.1	heat shock protein 70	1	Acetyl-peptide19	19	AGKGEGPAIGIDLGTTYSCVGVWQHDRVEIIANDQGNR		2	1024.76	4095.00	4094.99	0.01	2	182	1.1e-015	1
1	578767	XP_002325142.1	glyceraldehyde-3-phosphate dehydrogenase	1	Acetyl-peptide20	20	AGTGVFSEILDGDAYK		2	842.91	1683.81	1683.80	0.01	0	50	0.0081	1
1	563894	XP_002312090.1	heat shock protein 70	1	Acetyl-peptide21	21	AGKGEGPAIGIDLGTTYSCVGVWQHDRVEIIANDQGNR		2	1024.76	4095.01	4094.99	0.02	2	139	2.2e-011	1
1	280896	XP_002332589.1	heat shock protein 70	1	Acetyl-peptide22	22	AGKGEGPAIGIDLGTTYSCVGVWQHDRVEIIANDQGNR		2	1024.76	4095.00	4094.99	0.01	2	182	1.1e-015	1
1	675629	XP_002332588.1	heat shock protein 70	1	Acetyl-peptide23	23.1	AGKGEGPAIGIDLGTTYSCVGVWQHDRVEIIANDQGNR		2	1024.76	4095.00	4094.99	0.01	2	182	1.1e-015	1
						23.2	AGKGEGPAIGIDLGTTYSCVGVWQHDRVEIIANDQGNR		2	1024.76	4095.01	4094.99	0.02	2	156	4.2e-013	1
1	822482	XP_002316294.1	heat shock protein 70	1	Acetyl-peptide24	24.1	AGKGEGPAIGIDLGTTYSCVGVWQHDRVEIIANDQGNR		2	1024.76	4095.00	4094.99	0.01	2	182	1.1e-015	1
						24.2	AGKGEGPAIGIDLGTTYSCVGVWQHDRVEIIANDQGNR		2	1024.76	4095.01	4094.99	0.02	2	156	4.2e-013	1
1	817912	XP_002305213.1	HMGA (high mobility group protein A)	1	Acetyl-peptide25	25	AAEEISKPPSLPPYPEMIWSAIAALNETGGSNK		2	1170.91	3509.72	3509.74	-0.02	0	52	0.01	1
1	766915	XP_002305213.1	HMGA (high mobility group protein A)	1	Acetyl-peptide26	26.1	AATPTSEMADGPVLSLITK	Yes	2	1012.49	2022.97	2022.96	0.01	0	129	1.3e-010	1
						26.2	AATPTSEMADGPVLSLITK		2	1012.50	2022.98	2022.96	0.02	0	106	2.9e-008	1
						26.3	AATPTSEMADGPVLSLITKR		2	1130.53	2259.04	2259.03	0.02	1	(51)	0.0092	1
						26.4	AATPTSEMADGPVLSLITKR		2	1090.55	2179.08	2179.06	0.02	1	80	1e-005	1
						26.5	AATPTSEMADGPVLSLITKR		2	1090.54	2179.06	2179.06	0.00	1	110	1.2e-008	1
						26.6	AATPTSEMADGPVLSLITKR		2	1090.54	2179.07	2179.06	0.01	1	104	4e-008	1
2	724015;564333	XP_002314993.1; XP_002312296.1	s-adenosylmethionine synthetase 1	1	Acetyl-peptide27	27	AETFLFTSESVNEGHPDKLCDQISDAVLDACLAQDPDSK		2	1092.01	4364.00	4363.97	0.02	1	70	0.00025	1
1	589531	XP_002326399.1	DEAD-box ATP-dependent RNA helicase 38	1	Acetyl-peptide28	28	AEVTETTAASSSEGQKPAVPETK		2	787.38	2359.13	2359.14	-0.01	0	103	5.9e-008	1
1	203151	XP_002314085.1	RNA-binding protein 8A	1	Acetyl-peptide29	29	ANTEAEAVDFEPEDDDLMDEDGAVDVDASSSPRAPLPK	Yes	2	1380.59	4138.76	4138.74	0.03	1	98	3.8e-007	1
1	172155	XP_002299789.1	RNA-binding protein 8A	1	Acetyl-peptide30	30	ANTEAEAVDFEPEEDDLMDEDGAADADASSSPRAPLPK	Yes	2	1366.58	4096.71	4096.69	0.02	1	112	1.4e-008	1
3	648073;553039;590689	XP_002305183.1; XP_002302989.1; XP_002333033.1;	translation initiation factor eIF-5	1	Acetyl-peptide31	31	ALQNIGASNSDDAFYR		2	892.42	1782.83	1782.82	0.01	0	106	2.2e-008	1
1	830730	XP_002303373.1	Plasminogen activator inhibitor 1	1	Acetyl-peptide32	32	ATANPFDILGDDDNNEDLSQLVAAAQLK		2	1000.82	2999.45	2999.44	0.01	0	93	8.1e-007	1
1	551211	XP_002302129.1	40S ribosomal protein S12-2	1	Acetyl-peptide33	33	SGEEGAVAQTETPAVADVPPLGEPMDLMTALQLVLR		2	1249.97	3746.88	3746.87	0.01	0	96	3.5e-007	1
1	714910	XP_002306757.1	40S ribosomal protein S12-2	1	Acetyl-peptide34	34	SGEEGAVPQNETPAVADAPAPLGEPMDLMTALQLVLR		2	1277.31	3828.91	3828.89	0.02	0	99	2e-007	1
1	834953	XP_002321150.1	SUMO2 (small ubiquitin-related modifier 2)	1	Acetyl-peptide35	35	SGVTGQPQEEDKKPNDQSAHINLK		2	914.76	2741.27	2741.27	0.00	1	63	0.00071	1
1	711526	XP_002301601.1	SUMO2 (small ubiquitin-related modifier 2)	1	Acetyl-peptide36	36	SGATGQPQEEDKKPNDQSAHINLK		2	905.42	2713.23	2713.23	-0.00	1	77	3.4e-005	1
3	717121	XP_002308400.1	translation initiation factor eIF-5A	1	Acetyl-peptide37	37.1	SDEEHHFESKADAGASK	Yes	2	656.26	1965.75	1965.77	-0.02	1	81	7.2e-006	1
						37.2	SDEEHHFESK		2	683.75	1365.48	1365.49	-0.01	0	51	0.0046	1
	832646	XP_002312268.1	translation initiation factor eIF-5A			37.3	SDEEHHFESKADAGASKTYPQQAGTIR		2	1028.12	3081.35	3081.35	0.00	2	184	6.8e-016	1
	835953	XP_002325136.1	translation initiation factor eIF-5A			37.4	SDEEHHFESKADAGASKTYPQQAGTIRK		2	803.35	3209.39	3209.44	-0.06	3	150	2e-012	1
1	724093	XP_002315023.1	translation initiation factor eIF-5A	1	Acetyl-peptide38	38.1	SDEEQHFESKADAGASK	Yes	2	979.40	1956.78	1956.77	0.01	1	106	2.4e-008	1
						38.2	SDEEQHFESKADAGASKTYPQQAGTIR	Yes	2	1025.13	3072.36	3072.35	0.01	2	170	1.9e-014	1
						38.3	SDEEQHFESKADAGASKTYPQQAGTIRK	Yes	2	801.11	3200.42	3200.44	-0.02	3	127	3.4e-010	1
1	740524	XP_002327184.1	WPP domain-containing protein 2	1	Acetyl-peptide39	39.1	SDSETTPTVSTTAPPSDDHSSAEGIKK		2	956.42	2866.24	2866.24	-0.00	1	114	6.5e-009	1
						39.2	SDSETTPTVSTTAPPSDDHSSAEGIK		2	913.72	2738.15	2738.14	0.01	0	48	0.027	1
1	819223	XP_002308228.1	metallopeptidase M24 protein	1	Acetyl-peptide40	40.1	SSDDEREERELDLTSPEVITK	Yes	2	884.04	2649.10	2649.11	-0.01	2	62	0.00087	1
						40.2	SSDDEREERELDLTSPEVITK		2	857.39	2569.14	2569.14	0.00	2	51	0.011	1
						40.3	SSDDEREERELDLTSPEVITKYK		2	954.44	2860.31	2860.30	0.00	3	56	0.004	1
						40.4	SSDDEREERELDLTSPEVITKYK		2	981.09	2940.26	2940.27	-0.01	3	56	0.0045	1
1	577003	XP_002322994.1	metallopeptidase M24 protein	1	Acetyl-peptide41	41.1	SSDDEREERELDLTSPEVVTK	Yes	2	879.37	2635.09	2635.09	-0.00	2	101	1.1e-007	1
						41.2	SSDDEREERELDLTSPEVVTK	Yes	2	852.71	2555.12	2555.13	-0.01	2	(86)	3.6e-006	1
						41.3	SSDDEREERELDLTSPEVVTKYK	Yes	2	976.43	2926.26	2926.25	0.01	3	87	3.6e-006	1
						41.4	SSDDEREERELDLTSPEVVTKYK	Yes	2	949.77	2846.28	2846.29	-0.00	3	96	4e-007	1
1	836390	XP_002326994.1	T-complex protein 1 alpha subunit	1	Acetyl-peptide42	42.1	SIAAQTLDILGDRQSGQDVR		2	729.04	2184.11	2184.11	-0.00	1	76	2.4e-005	1
						42.2	SIAAQTLDILGDR		2	707.88	1413.74	1413.75	-0.00	0	105	2e-008	1
1	819264	XP_002308283.1	nucleosome assembly protein 1;2	1	Acetyl-peptide43	43	SNDKDNFSMADLTAAFNDEDRAGLVNALK		2	1067.50	3199.48	3199.47	0.00	2	61	0.0013	1
2	736146;641721	XP_002323796.1; XP_002298586.1	glucose-6-phosphate dehydrogenase	1	Acetyl-peptide44	44	GSGQWMVEKR	Yes	2	650.28	1298.55	1298.55	0.01	1	49	0.0076	1
1	825441	XP_002323696.1	phosphoglycerate mutase	1	Acetyl-peptide45	45	GSPGQNAWKLADHPKLPK	Yes	2	689.34	2065.01	2065.01	-0.01	2	39	0.12	1
1	739967	XP_002326437.1	26S proteasome AAA-ATPase subunit RPT1a	1	Acetyl-peptide46	46	GSGGDVEDMLKDEKNPPPLDEDDIALLK		2	1023.49	3067.45	3067.45	-0.01	2	77	3.1e-005	1
1	819597	XP_002309623.1	DEAD-box ATP-dependent RNA helicase 56	1	Acetyl-peptide47	47	GETRDNDTYEEELLDYEEEDEKAPDSVGAK		2	1163.51	3487.51	3487.49	0.02	2	65	0.00063	1
1	578196	XP_002324856.1	DEAD-box ATP-dependent RNA helicase 56	1	Acetyl-peptide48	48	GETRDNDAYEEELLDYEEEDDKAPDSVGAK		2	1148.85	3443.54	3443.46	0.07	2	48	0.032	1
1	735121	XP_002322743.1	ser/thr protein phosphatase PP2A catalytic subunit	1	Acetyl-peptide49	49	GTNSLSFESITDLDQQIEQLMQCKPLSEPQVR		2	1245.28	3732.83	3732.80	0.03	0	204	6.3e-018	1
1	739954	XP_002326738.1	putative trehalose-6-phosphate synthase	1	Acetyl-peptide50	50	VSRSYSNLLDLASGDAPIPSFGRER	Yes	2	943.79	2828.35	2828.35	0.00	2	66	0.00038	1
1	553698	XP_002303278.1	CASC3/Barentsz eIF4AIII binding protein	1	Acetyl-peptide51	51	TKVGEEEIVYESDPEEEKR	Yes	2	796.69	2387.04	2387.04	-0.00	2	(43)	0.073	1
58				51	51
Acetylation sites of the peptides are indicated in bold and red font. The underlined S/T, C and M represent Ser/Thr phosphorylation, cysteine (C) carbamidomethylation, and methionine (M) oxidation, respectively.
These identified Nα-acetylated proteins, which of N-terminal Ser or Thr residues are also phosphorylated, are marked in pink shade
