# Supplementary material for: Identification and Analysis of the Acetylated Status of Poplar Proteins Reveals Analogous N-Terminal Protein Processing Mechanisms with Other Eukaryotes
Source: PLoS One. 2013 Mar 11;8(3):e58681. doi: 10.1371/journal.pone.0058681 (PMC3594182; doi:10.1371/journal.pone.0058681)
Supplement: File S5 — (XLS) [file pone.0058681.s009.xls]

## Sheet: Sheet1
File S5 Theoretical pI and acidic amino acid composition of the identifed acetyl-peptides without the occurrence of phosphorylation event
Acetyl-peptide Number	Peptide number	Peptide sequence	Phospho(ST)	Theoretical pI of Peptide	Amino acid composition (%)
					D	E
Acetyl-peptide1	1	METFLFTSESVNEGHPDKLCDQISDAVLDACLEQDPDSK		3.89	15.4	10.3
Acetyl-peptide2	2	METFLFTSESVNEGHPDKLCDQVSDAILDACLEQDPDSK		3.89	15.4	10.3
Acetyl-peptide3	3	MESGNEITEEAKENVNQK		4.32	0	27.8
Acetyl-peptide4	4	MEEDFELPTGDEMMMNNGDQLDLPDEGPMLK		3.48	16.1	16.1
Acetyl-peptide5	5.1	MEVLTFTEEFSSPAAAK		4.25	0	17.6
	5.2	MEVLTFTEEFSSPAAAKR		4.78	0	16.7
Acetyl-peptide6	6	MEVMASNAASSFDPEDGSNYDNANEVK		3.71	11.1	11.1
Acetyl-peptide7	7	MEDNKQDQVDGNLSEDK		3.96	23.5	11.8
Acetyl-peptide8	8.1	MLGVFSSAIVSPPDELVAAGSRTPSPK	Yes
	8.2	MLGVFSSAIVSPPDELVAAGSRTPSPK	Yes
Acetyl-peptide9	9	MDGHDADDAKKSTADMTAFVQNLLQQMQSR		4.66	16.7	0
Acetyl-peptide10	10	MGNFYSAGRDPIFYCHHSNVDR		6.69	9.1	0
Acetyl-peptide11	11	ASTEPEHEHREDEEAPAGEDEDTGAQVAPIVK		4.12	9.4	25
Acetyl-peptide12	12	ASTEPEHQHREDEEAPAGDDEDTGAQVAPIVK		4.14	12.5	18.8
Acetyl-peptide13	13.1	ASSPSPKKNPPTESAVVVQVQPPSPR	Yes
	13.2	ASSPSPKKNPPTESAVVVQVQPPSPR	Yes
	13.3	ASSPSPKKNPPTESAVVVQVQPPSPR	Yes
	13.4	ASSPSPKKNPPTESAVVVQVQPPSPR	Yes
Acetyl-peptide14	14	ASPPHPNLELRPLGNTGLK		8.8	0	5.3
Acetyl-peptide15	15	ADQHDDLEQLLDSAVDDFQTLNLAPASQR		3.8	20.7	3.4
Acetyl-peptide16	16	ADQHDDLEQLLDSALDDFQNLNLAPASQR		3.8	20.7	3.4
Acetyl-peptide17	17.1	ADNNNNSLPGSSKDNPDHDSETNPVSK		4.35	14.8	3.7
	17.2	ADNNNNSLPGSSKDNPDHDSETNPVSKENSSLSTIVRR		4.89	10.5	5.3
Acetyl-peptide18	18.1	ADSDNESGGHNAVSELSAKEQDRFLPIANVSR	Yes
	18.2	ADSDNESGGHNAVSELSAK		4.31	10.5	10.5
	18.3	ADSDNESGGHNAVSELSAKEQDRFLPIANVSR	Yes
Acetyl-peptide19	19	AGKGEGPAIGIDLGTTYSCVGVWQHDRVEIIANDQGNR		4.83	7.9	5.3
Acetyl-peptide20	20	AGTGVFSEILDGDAYK		4.03	12.5	6.2
Acetyl-peptide21	21	AGKGEGPAIGIDLGTTYSCVGVWQHDRVEIIANDQGNR		4.83	7.9	5.3
Acetyl-peptide22	22	AGKGEGPAIGIDLGTTYSCVGVWQHDRVEIIANDQGNR		4.83	7.9	5.3
Acetyl-peptide23	23.1	AGKGEGPAIGIDLGTTYSCVGVWQHDRVEIIANDQGNR		4.83	7.9	5.3
	23.2	AGKGEGPAIGIDLGTTYSCVGVWQHDRVEIIANDQGNR		4.83	7.9	5.3
Acetyl-peptide24	24.1	AGKGEGPAIGIDLGTTYSCVGVWQHDRVEIIANDQGNR		4.83	7.9	5.3
	24.2	AGKGEGPAIGIDLGTTYSCVGVWQHDRVEIIANDQGNR		4.83	7.9	5.3
Acetyl-peptide25	25	AAEEISKPPSLPPYPEMIWSAIAALNETGGSNK		4.49	0	12.1
Acetyl-peptide26	26.1	AATPTSEMADGPVLSLITK	Yes
	26.2	AATPTSEMADGPVLSLITK	Yes
	26.3	AATPTSEMADGPVLSLITKR	Yes
	26.4	AATPTSEMADGPVLSLITKR	Yes
	26.5	AATPTSEMADGPVLSLITKR	Yes
	26.6	AATPTSEMADGPVLSLITKR	Yes
Acetyl-peptide27	27	AETFLFTSESVNEGHPDKLCDQISDAVLDACLAQDPDSK		3.93	15.4	7.7
Acetyl-peptide28	28	AEVTETTAASSSEGQKPAVPETK		4.49	0	17.4
Acetyl-peptide29	29	ANTEAEAVDFEPEDDDLMDEDGAVDVDASSSPRAPLPK	Yes
Acetyl-peptide30	30	ANTEAEAVDFEPEEDDLMDEDGAADADASSSPRAPLPK	Yes
Acetyl-peptide31	31	ALQNIGASNSDDAFYR		4.21	12.5	0
Acetyl-peptide32	32	ATANPFDILGDDDNNEDLSQLVAAAQLK		3.61	17.9	3.6
Acetyl-peptide33	33	SGEEGAVAQTETPAVADVPPLGEPMDLMTALQLVLR		3.77	5.6	11.1
Acetyl-peptide34	34	SGEEGAVPQNETPAVADAPAPLGEPMDLMTALQLVLR		3.77	5.4	10.8
Acetyl-peptide35	35	SGVTGQPQEEDKKPNDQSAHINLK		5.46	8.3	8.3
Acetyl-peptide36	36	SGATGQPQEEDKKPNDQSAHINLK		5.46	8.3	8.3
Acetyl-peptide37	37.1	SDEEHHFESKADAGASK	Yes
	37.2	SDEEHHFESK		4.8	10	30
	37.3	SDEEHHFESKADAGASKTYPQQAGTIR		5.37	7.4	11.1
	37.4	SDEEHHFESKADAGASKTYPQQAGTIRK
Acetyl-peptide38	38.1	SDEEQHFESKADAGASK	Yes
	38.2	SDEEQHFESKADAGASKTYPQQAGTIR	Yes
	38.3	SDEEQHFESKADAGASKTYPQQAGTIRK	Yes
Acetyl-peptide39	39.1	SDSETTPTVSTTAPPSDDHSSAEGIKK		4.43	11.1	7.4
	39.2	SDSETTPTVSTTAPPSDDHSSAEGIK		4.1	11.5	7.7
Acetyl-peptide40	40.1	SSDDEREERELDLTSPEVITK	Yes
	40.2	SSDDEREERELDLTSPEVITK		4.12	14.3	23.8
	40.3	SSDDEREERELDLTSPEVITKYK		4.33	13	21.7
	40.4	SSDDEREERELDLTSPEVITKYK		4.33	13	21.7
Acetyl-peptide41	41.1	SSDDEREERELDLTSPEVVTK	Yes
	41.2	SSDDEREERELDLTSPEVVTK	Yes
	41.3	SSDDEREERELDLTSPEVVTKYK	Yes
	41.4	SSDDEREERELDLTSPEVVTKYK	Yes
Acetyl-peptide42	42.1	SIAAQTLDILGDRQSGQDVR		4.43	15	0
	42.2	SIAAQTLDILGDR		4.21	15.4	0
Acetyl-peptide43	43	SNDKDNFSMADLTAAFNDEDRAGLVNALK		4.17	17.2	3.4
Acetyl-peptide44	44	GSGQWMVEKR	Yes
Acetyl-peptide45	45	GSPGQNAWKLADHPKLPK	Yes
Acetyl-peptide46	46	GSGGDVEDMLKDEKNPPPLDEDDIALLK		3.93	21.4	10.7
Acetyl-peptide47	47	GETRDNDTYEEELLDYEEEDEKAPDSVGAK		3.82	16.7	26.7
Acetyl-peptide48	48	GETRDNDAYEEELLDYEEEDDKAPDSVGAK		3.79	20	23.3
Acetyl-peptide49	49	GTNSLSFESITDLDQQIEQLMQCKPLSEPQVR		4.18	6.2	9.4
Acetyl-peptide50	50	VSRSYSNLLDLASGDAPIPSFGRER	Yes
Acetyl-peptide51	51	TKVGEEEIVYESDPEEEKR	Yes
51
